# Supplementary material for: Cyp6g2 is the major P450 epoxidase responsible for juvenile hormone biosynthesis in Drosophila melanogaster
Source: BMC Biol. 2024 May 13;22:111. doi: 10.1186/s12915-024-01910-4 (PMC11092216; doi:10.1186/s12915-024-01910-4)
Supplement: Supplementary file 2 — Additional file 2. The individual data values for Fig. 1A, C, Fig. 2C, D, G, Fig. 3D, Fig. 4A, C, C’, Fig. 5A-C and Fig. S1A-C. [file 12915_2024_1910_MOESM2_ESM.xlsx]

## Sheet: Sheet1
Fig. 1A	Cyp6g2	MG	HG	FB	SG	MT	ID	Br-RG
		0.00136637	0.000613504	0.00210591	0.00110794	0.00102354	0.00116734	0.0156425
		0.00141099	0.000585371	0.00207998	0.00157975	0.00111666	0.000966383	0.0136452
		0.00173636	0.000599438	0.00209294	0.00134385	0.00134558	0.00106686	0.0146439
	jhamt	MG	HG	FB	SG	MT	ID	Br-RG
		0.00335538	0.00101913	0.00229828	0.00123095	0.000688923	0.00154706	0.0203341
		0.00398003	0.00160362	0.00339827	0.00210836	0.00213264	0.000842295	0.0253213
		0.0043121	0.00131138	0.00218488	0.00205634	0.00180949	0.00119468	0.0134706
Fig. 1C	Cyp6g2	96h	EW	3h AIW	6h AIW	WPP	3h APF
		0.00700741	0.00491377	0.00611818	0.004203	0.00166323	0.0016933
		0.00749178	0.00501293	0.00463203	0.00693222	0.00325573	0.00215707
		0.0072496	0.00742112	0.00613551	0.00556761	0.0046696	0.00279776
	jhamt	96h	EW	3h AIW	6h AIW	WPP	3h APF
		0.00337339	0.00405086	0.00540315	0.00273348	0.000361889	0.000903169
		0.00386069	0.00534968	0.003341	0.00330847	0.00180049	0.00152678
		0.00434799	0.00722995	0.0046434	0.00467716	0.00102706	0.0019356
	Relative JH signaling activity	96h	EW	3h AIW	6h AIW	WPP	3h APF
		0.98409	2.75985	3.56661	2.88456	1.51358	1.01897
		1.02214	2.72135	2.70512	3.1493	1.75243	0.966652
		0.960537	2.62804	2.75705	2.96133	1.35014	0.970351
		1.03323	2.86229	3.94882	3.47897	1.43379	0.924227
			2.78129	3.35894	2.79306	1.40238	1.32704
			2.97409	3.00293	2.98911	1.55057	0.975334
Fig. 2C		Embryonic lethal	Larval lethal	Pupal lethal	Eclosed adults
	w1118	3.45	7.33	0.77	89.43
		0.2	3.58	1.37	86.33
		6.41	10.56	1.21	90.57
		Embryonic lethal	Larval lethal	Pupal lethal	Eclosed adults
	Cyp6g2-/-	16.08	28.96	38.15	16.09
		5.72	21.56	30.75	8.69
		27.88	36.36	45.55	23.49
		Embryonic lethal	Larval lethal	Pupal lethal	Eclosed adults
	jhamt2	15.0321	7.08066	6.47497	71.4123
		13.14	3.35	3.23	68.17
		16.92	10.81	9.71	74.65
	Cyp6g2-/-::jhamt2	Embryonic lethal	Larval lethal	Pupal lethal	Eclosed adults
		2.57	7.25	90.18	0
		1.44	2.54	85.47	0
		2.36	11.96	94.89	0
Fig. 2D		AEL 84h	AEL 96h	AEL 108h	AEL 120h	AEL 132h	AEL 144h	AEL 156h	AEL 168h
	w1118	0	0	0	51.85	100	100	100	100
		0	0	0	53.33	96.67	100	100	100
		0	0	0	50	100	100	100	100
		0	0	6.4	38.7	90.32	100	100	100
		AEL 84h	AEL 96h	AEL 108h	AEL 120h	AEL 132h	AEL 144h	AEL 156h	AEL 168h
	Cyp6g2-/-	0	0	8.14	63.0933	97.115	100	100	100
		0	0	0	55.5556	96.2963	100	100	100
		0	0	0	41.3793	93.1034	96.5517	100	100
		AEL 84h	AEL 96h	AEL 108h	AEL 120h	AEL 132h	AEL 144h	AEL 156h	AEL 168h
	jhamt2	0	0	3.7037	62.963	96.2963	100	100	100
		0	0	7.40741	59.2593	100	100	100	100
		0	0	0	64.2857	96.4286	100	100	100
		AEL 84h	AEL 96h	AEL 108h	AEL 120h	AEL 132h	AEL 144h	AEL 156h	AEL 168h
	Cyp6g2-/-::jhamt2	0	0	7.69	15.38	92.3	100	100	100
		0	0	3.45	10.34	65.52	100	100	100
		0	0	0	5.88	76.47	100	100	100
Fig. 2G		Kr-h1-α
	w1118	0.00580173	0.00553913	0.0038281	0.00745041
	Cyp6g2-/-	0.00410547	0.00362877	0.00302035	0.00351004
	jhamt2	0.00478469	0.00643714	0.00254298	0.00333581
	Cyp6g2-/-::jhamt2	0.00150704	0.00159411	0.00161986	0.00136877
		Kr-h1-β
	w1118	0.000923398	0.000947468	0.00109018	0.00102496
	Cyp6g2-/-	0.000620625	0.000644955	0.00068818	0.000642092
	jhamt2	0.00100063	0.00110969	0.000591325	0.000843957
	Cyp6g2-/-::jhamt2	0.00225643	0.0022341		0.00272138
Fig. 3D		yp1
	w1118	1.95562	1.91234	1.83789	1.83349
	Cyp6g2-/-	1.01487	0.965484	0.81749	0.548488
	jhamt2	1.4778	1.46796	1.40033	1.36282
		yp2
	w1118	1.78302	1.73718	1.17775	0.995535
	Cyp6g2-/-	0.446998	0.415289	0.175344	0.139817
	jhamt2	0.814547	0.736483	0.732927	0.677784
		yp3
	w1118	1.05107	1.00691	0.77116	0.732534
	Cyp6g2-/-	0.336858	0.259332	0.224489	0.0587701
	jhamt2	0.655713	0.595856	0.579634	0.55063
Fig. 4A		acetone	Methoprene(3μg/μl)	FA(3μg/μl)	FA(6μg/μl)	MF(3μg/μl)	MF(6μg/μl)	JH III(3μg/μl)	JH III(0.3μg/μl)	JHB3(3μg/μl)	JHB3(0.3μg/μl)
	Cyp6g2-/-::jhamt2	0	0.8	0.210526	0.55	0.105263	0.611111	0.3	0.75	0.842105	0.75
		0	0.733333	0.227273	0.5	0.0555556	0.619048	0.111111	0.6	0.764706	0.75
		0	0.5	0.0454545	0.473684	0.105263	0.470588	0.5	0.53	0.55	0.631579
	Days after eclosion	1	2	3	4	5	6	7	8
Fig. 4C	Cyp6g2-/--acetone	0	0.4	0.2	0.8	0.6	0.6	0.4	0.4
		0	0.4	0.4	0.8	0	0	0	0
		0
		0	0.2	0.6	0.6	0.8	1.75	1.75	0.75
	Days after eclosion	1	2	3	4	5	6	7	8
	Cyp6g2-/--methoprene	0	1.5	1.25	1.5	1.75	1.25	1.5	0.5
		0	0.2	0.2	0.4	0.4	0.2	0.4	0.4
		0	0.2	0.6	2.6	1.8	1	2.8	1
		0	0.6	1.2	0.8	1.6	1.8	1.4	1.4
	Days after eclosion	1	2	3	4	5	6	7	8
Fig. 4C'	jhamt2-acetone	0	3	1.5	2	1	0	0	0
		0	10.5	14.5	11	6	7	9	9
		0	1.5	8.5	3.5	0	0.5	0	0
		0	9	14.5	12.5	10.5	8	4	1
	Days after eclosion	1	2	3	4	5	6	7	8
	jhamt2-methoprene	0			8	5	26	12	8
		0	32	21.5	11.5	5.5	4.5	0	0
		0	24	22	8.5	14	3	0	0
		0	44.5	61	30.5	26.5	20	9	5
Fig. 5A		JHB3
	w1118	1.08212	0.818222	1.09981	0.975721	1.01008	1.01466	0.622659	1.77434	0.603933
	Cyp6g2-/-	0.598555	0.431962	0.222615	0.209803	0.209574	0.107192	0.199906	0.382959	0.466292
	jhamt2	0.212295	0.153324	0.268318	0.277142	0.213926	0.444343	0.1353	0.781835	0.234551
	Cyp6g2-/-::jhamt2	0.41958	0.345854	0.149813	0.265918	0.192416
		JH III
	w1118	1.88581	0.847252	1.36367	0.789155	1.08496	1.12428	0.790784	0.813187	0.912088	1.27473
	Cyp6g2-/-	0.620368	0.656053	0.500976	0.043956	0.230769
	jhamt2	0.576448	0.337634	0.195272	0.154926	0.231582	0.991757
	Cyp6g2-/-::jhamt2	0.414494	0.436453	0.138788	0.238038	0.249334	0.0989011
		MF
	w1118	1	0.940771	1.05923	0.873231	1.14927	1.15222	0.825272
	Cyp6g2-/-	1.70305	1.08852	1.06576	0.817413	1.65543	1.40607	1.2684	1.97414
	jhamt2	0.998891	1.2281	1.10381	1.6214	0.899094	0.996436	0.911211	0.884431
	Cyp6g2-/-::jhamt2	0.930385	1.34563	1.92863	0.939254	9.09907	9.92873	6.53773	2.92881
		FA
	w1118	1.10642	1.22669	0.666914	0.962694	1.48234	0.689777	0.865192	0.576543	1.19715	1.84806	0.378242
	Cyp6g2-/-	0.474493	0.671288	0.627556	0.95257	0.819853	0.0688547	0.245123	0.673858
	jhamt2	2.00949	1.01021	0.979599	0.97744	0.655002	3.51618	1.0879	1.68097	1.3266
	Cyp6g2-/-::jhamt2	1.2245	1.21138	0.872455	2.17101	1.56377	5.15401	5.19348	4.68028	3.59789
		JHB3
Fig. 5B	gfp	2e-05	6e-05	3e-05
	Cyp6g2	0.11472	0.13344	0.108
	jhamt	0.12264	0.09384	0.1302
	Cyp6g2+jhamt	0.20244	0.20496	0.28452
		JH III
	gfp	0.00762	0.004002	0.00552
	Cyp6g2	0.00996	0.01272	0.03036
	jhamt	0.06636	0.02346	0.02778
	Cyp6g2+jhamt	0.0246	0.03468	0.01788
		MF
	gfp	0.001	0.002	0.003
	Cyp6g2	0.001	0.002	0.003
	jhamt	4.46658	2.55738	2.81826
	Cyp6g2+jhamt	0.593723	0.44489	0.30154
		JHB3
Fig. 5C	gfp	0	0	0	0
	Cyp6g2	0.05064	0.036	0.04086	0.04788
	DpCYP15A1	0	0	0	0
		JH III
	gfp	0.01386	0.0069	0.01008	0.00474
	Cyp6g2	0.04044	0.036162	0.052182	0.10296
	DpCYP15A1	0.0393	0.04578	0.03554	0.02984
Fig. S1A		Embryonic lethal	Larval lethal	Pupal lethal	Eclosed adults
	jhamt>w1118	3.5	7.63	0.77	88.43
		1.02	6.26	1.22	85.92
		5.99	8.34	0.98	90.94
		Embryonic lethal	Larval lethal	Pupal lethal	Eclosed adults
	jhamt>Cyp303a1-RNAi	4.15	10.7	1.77	83.43
		2.99	7.56	1.23	87.23
		4.33	14.01	2.04	96.02
		Embryonic lethal	Larval lethal	Pupal lethal	Eclosed adults
	jhamt>Cyp305a1-RNAi	6.3	9.44	2.11	82.43
		4.05	5.81	1.98	90.32
		8.56	12.79	2.34	85.23
		Embryonic lethal	Larval lethal	Pupal lethal	Eclosed adults
	jhamt>Cyp6g2-RNAi	14.6114	15.5591	19.531	50.2985
		9.65	14.03	12.13	39.22
		19.57	17.09	26.93	60.17
Fig. S1B	jhamt>w1118	0.838829	0.668829	1.02839	0.982224
	jhamt>Cyp303a1-RNAi	0.822239	0.648222	0.998222	0.894564
	jhamt>Cyp305a1-RNAi	0.845639	0.665639	1.02846	0.883883
	jhamt>Cyp6g2-RNAi	0.663883	0.486639	0.466388	0.586639
	Days after eclosion	2	3	4	5	6	7	8
Fig. S1C	jhamt>w1118	16.6	54.2	94.4	144.367	201.933	251.933	303.367
		10.66	43.12	83.32	126.8	183.47	233.47	283.35
		22.54	65.28	105.48	161.2	220.33	270.33	322.65
	Days after eclosion	2	3	4	5	6	7	8
	jhamt>Cyp303a1-RNAi	14.3	45.4	85.444	143.85	181.933	234.333	288.367
		11.79	41.67	79.22	124.15	167.47	216.8	267.12
		16.81	49.13	91.58	134.367	194.53	251.2	308.88
	Days after eclosion	2	3	4	5	6	7	8
	jhamt>Cyp305a1-RNAi	13.2	34.1	59.06	103.29	169.933	221.933	245.9
		10.08	30.15	73.14	114.367	155.25	203.57	290.1
		16.32	37.85	66.1	124.71	184.75	240.43	268.367
	Days after eclosion	2	3	4	5	6	7	8
	jhamt>Cyp6g2-RNAi	0	6.7	38.7	44.92	86.9	95.47	125.27
		0	18	21.45	76.88	68.47	132.33	143.7
		0	29.3	55.39	60.9	105.33	113.9	162.13
